# Supplementary material for: Rapid onset of myocardial calcification following septic shock due to influenza superinfection: a case report
Source: Eur Heart J Case Rep. 2025 Feb 20;9(2):ytae609. doi: 10.1093/ehjcr/ytae609 (PMC11839270; doi:10.1093/ehjcr/ytae609)
Supplement: ytae609_Supplementary_Data [file ytae609_supplementary_data.zip]

Archive with 8 entries (8 files):
- Supplemental figure 1.tiff
- Supplemental figure 2.tiff
- Supplemental figure 3.tiff
- Supplemental figure 4.tiff
- Supplemental files - review 3.docx
- Supplemental Video 1.mp4
- Supplemental Video 3.mp4
- Supplemental_video_2.mp4
